# Supplementary material for: Antioxidant Treatment Promotes Prostate Epithelial Proliferation in Nkx3.1 Mutant Mice
Source: PLoS One. 2012 Oct 15;7(10):e46792. doi: 10.1371/journal.pone.0046792 (PMC3471914; doi:10.1371/journal.pone.0046792)
Supplement: Table S1 — Top gene sets enriched in NAC-treated Nkx3.1−/− anterior prostate. GSEA analysis results for top gene sets enriched in NAC-treated Nkx3.1−/− anterior prostate as ranked by Normalized Enrichment Score. Gene set size, Enrichment Score, Normalized Enrichment Score, Nominal p-value, and FDR q-value are provided. Enriched gene sets with a FDR q-value<0.25 are provided (99 gene sets). (XLSX) [file pone.0046792.s001.xlsx]

## Sheet: Table S1
Table S1. Top gene sets enriched in NAC-treated Nkx3.1-/- anterior prostate
* Gene sets with a FDR q-value < 0.25 are listed*
Gene Set Name	Gene Set Size	Enrichment Score	Normalized Enrichment Score	NOM p-val	FDR q-val
LEE_LIVER_CANCER_MYC_E2F1_DN	54	0.668745	2.07857	0	0.0296253
LIAN_LIPA_TARGETS_3M	63	0.632112	2.06967	0	0.0165029
LEE_LIVER_CANCER_E2F1_DN	54	0.658705	2.03668	0	0.0149571
LEE_LIVER_CANCER_MYC_DN	51	0.644864	2.01463	0	0.0158869
LIAN_LIPA_TARGETS_6M	78	0.611373	2.00523	0	0.015247
HESS_TARGETS_OF_HOXA9_AND_MEIS1_DN	80	0.572922	1.93491	0	0.0459372
NAKAYAMA_SOFT_TISSUE_TUMORS_PCA2_DN	63	0.606774	1.93013	0	0.0423991
REACTOME_PEPTIDE_LIGAND_BINDING_RECEPTORS	147	0.536139	1.92503	0	0.0407971
GAL_LEUKEMIC_STEM_CELL_DN	185	0.516087	1.92329	0	0.0378652
CADWELL_ATG16L1_TARGETS_UP	95	0.561418	1.90722	0	0.0432942
KEGG_PPAR_SIGNALING_PATHWAY	57	0.609903	1.90628	0	0.0398215
REACTOME_CLASS_A1_RHODOPSIN_LIKE_RECEPTORS	250	0.495973	1.90094	0	0.0392627
PAL_PRMT5_TARGETS_DN	28	0.666516	1.89686	0	0.0386575
REACTOME_STRIATED_MUSCLE_CONTRACTION	28	0.680547	1.8848	0	0.043414
LEE_LIVER_CANCER_DENA_DN	62	0.593487	1.88432	0	0.0408592
TAKEDA_TARGETS_OF_NUP98_HOXA9_FUSION_3D_DN	25	0.701084	1.87404	0	0.0457135
LEE_LIVER_CANCER_MYC_TGFA_DN	55	0.597571	1.85763	0	0.0531955
KEGG_ADIPOCYTOKINE_SIGNALING_PATHWAY	65	0.574956	1.85101	0	0.0547905
CHIARADONNA_NEOPLASTIC_TRANSFORMATION_KRAS_CDC25_DN	50	0.592492	1.84779	0	0.0545873
NAKAYAMA_SOFT_TISSUE_TUMORS_PCA1_DN	69	0.56383	1.84299	0	0.0560079
GERY_CEBP_TARGETS	112	0.531063	1.84265	0	0.0535044
KEGG_HEMATOPOIETIC_CELL_LINEAGE	65	0.572365	1.8285	0	0.0618507
POOLA_INVASIVE_BREAST_CANCER_UP	225	0.479338	1.82729	0	0.0600843
VERRECCHIA_EARLY_RESPONSE_TO_TGFB1	48	0.588439	1.81259	0.0015625	0.0696387
NAKAYAMA_SOFT_TISSUE_TUMORS_PCA2_UP	75	0.545936	1.79428	0	0.0851677
SHEPARD_BMYB_MORPHOLINO_DN	146	0.495594	1.79389	0	0.0821186
ICHIBA_GRAFT_VERSUS_HOST_DISEASE_35D_UP	139	0.505956	1.7934	0	0.0794842
CROONQUIST_NRAS_VS_STROMAL_STIMULATION_DN	72	0.543261	1.79033	0.00295421	0.0793048
FURUKAWA_DUSP6_TARGETS_PCI35_DN	57	0.559478	1.77687	0	0.0909308
NADERI_BREAST_CANCER_PROGNOSIS_UP	32	0.623894	1.77648	0.00321027	0.0884066
RICKMAN_HEAD_AND_NECK_CANCER_F	50	0.567644	1.77039	0.0030303	0.0920222
KEGG_COMPLEMENT_AND_COAGULATION_CASCADES	58	0.555021	1.76514	0.00148588	0.0952504
REACTOME_PLATELET_DEGRANULATION	80	0.531237	1.75924	0	0.0991759
URS_ADIPOCYTE_DIFFERENTIATION_DN	28	0.643691	1.75245	0.00776398	0.103881
REACTOME_G_ALPHA_I_SIGNALLING_EVENTS	151	0.483787	1.75167	0	0.102003
MCLACHLAN_DENTAL_CARIES_UP	161	0.481783	1.75019	0	0.101049
REACTOME_GPCR_LIGAND_BINDING	346	0.446263	1.74999	0	0.0985677
LEE_LIVER_CANCER_TOP50	32	0.608429	1.74606	0.00154321	0.100672
SETLUR_PROSTATE_CANCER_TMPRSS2_ERG_FUSION_DN	17	0.702183	1.73503	0.0136986	0.110786
LE_EGR2_TARGETS_UP	97	0.511381	1.73363	0	0.109688
MCLACHLAN_DENTAL_CARIES_DN	184	0.463133	1.72093	0	0.123568
LEE_LIVER_CANCER	32	0.608429	1.72018	0.00486224	0.121732
BERTUCCI_INVASIVE_CARCINOMA_DUCTAL_VS_LOBULAR_DN	39	0.584529	1.70652	0.00766871	0.138713
SABATES_COLORECTAL_ADENOMA_DN	227	0.451667	1.70581	0	0.13683
STEARMAN_TUMOR_FIELD_EFFECT_UP	40	0.581821	1.70284	0.00473186	0.138195
YU_MYC_TARGETS_UP	37	0.579532	1.69818	0.00823723	0.141958
RICKMAN_HEAD_AND_NECK_CANCER_D	20	0.670597	1.69578	0.00164745	0.142267
KEGG_CYTOKINE_CYTOKINE_RECEPTOR_INTERACTION	215	0.449348	1.69254	0	0.143633
WIELAND_UP_BY_HBV_INFECTION	70	0.51888	1.67984	0.00144718	0.160012
CAIRO_HEPATOBLASTOMA_POOR_SURVIVAL	15	0.696752	1.67519	0.0190174	0.164614
KEGG_LINOLEIC_ACID_METABOLISM	17	0.661685	1.67452	0.0192982	0.162331
MISHRA_CARCINOMA_ASSOCIATED_FIBROBLAST_UP	18	0.657571	1.66391	0.0163399	0.177858
GRAHAM_CML_DIVIDING_VS_NORMAL_QUIESCENT_UP	148	0.45841	1.65399	0.0026455	0.192572
YAO_HOXA10_TARGETS_VIA_PROGESTERONE_UP	74	0.505653	1.65088	0.00573888	0.195132
NAKAYAMA_SOFT_TISSUE_TUMORS_PCA1_UP	55	0.530939	1.64865	0.00304878	0.196189
SMID_BREAST_CANCER_RELAPSE_IN_LUNG_DN	31	0.585004	1.64564	0.00650406	0.198507
LIU_VAV3_PROSTATE_CARCINOGENESIS_UP	76	0.50117	1.64437	0.00298954	0.197241
VALK_AML_WITH_CEBPA	29	0.600111	1.64378	0.00924499	0.194848
VERRECCHIA_RESPONSE_TO_TGFB1_C1	18	0.64664	1.64334	0.0178282	0.192206
JEON_SMAD6_TARGETS_UP	20	0.633957	1.63642	0.0200669	0.201072
SHEPARD_BMYB_TARGETS	55	0.509142	1.63264	0.00793651	0.204143
SMID_BREAST_CANCER_LUMINAL_A_UP	74	0.492462	1.62802	0.00291971	0.209535
VARELA_ZMPSTE24_TARGETS_DN	43	0.537977	1.62413	0.0114566	0.213825
LE_EGR2_TARGETS_DN	107	0.46779	1.62398	0.00140056	0.210789
GRAHAM_NORMAL_QUIESCENT_VS_NORMAL_DIVIDING_DN	69	0.504132	1.61933	0.00305344	0.216076
KEGG_ECM_RECEPTOR_INTERACTION	79	0.495837	1.61079	0.00285714	0.229614
TONKS_TARGETS_OF_RUNX1_RUNX1T1_FUSION_GRANULOCYTE_DN	15	0.654951	1.61051	0.0255973	0.226629
NAKAJIMA_EOSINOPHIL	18	0.640615	1.61019	0.0272436	0.223904
REACTOME_IMMUNOREGULATORY_INTERACTIONS_BETWEEN_A_LYMPHOID_AND_A_NON_LYMPHOID_CELL	45	0.52245	1.60973	0.0122324	0.221592
REACTOME_MUSCLE_CONTRACTION	48	0.523492	1.60887	0.0164425	0.220071
REACTOME_REGULATION_OF_LIPID_METABOLISM_BY_PEROXISOME_PROLIFERATOR_ACTIVATED_RECEPTOR_ALPHA	51	0.516535	1.60741	0.0137615	0.219864
ROSTY_CERVICAL_CANCER_PROLIFERATION_CLUSTER	119	0.460524	1.60608	0.00137174	0.21963
TONKS_TARGETS_OF_RUNX1_RUNX1T1_FUSION_ERYTHROCYTE_UP	134	0.450845	1.60168	0.00533333	0.225097
KOBAYASHI_EGFR_SIGNALING_24HR_DN	215	0.423516	1.601	0	0.223372
SOTIRIOU_BREAST_CANCER_GRADE_1_VS_3_UP	118	0.451259	1.60084	0.00285714	0.220766
CROMER_TUMORIGENESIS_DN	38	0.552282	1.59963	0.0106061	0.220111
KEGG_NEUROACTIVE_LIGAND_RECEPTOR_INTERACTION	248	0.41994	1.59821	0	0.219878
FLECHNER_BIOPSY_KIDNEY_TRANSPLANT_REJECTED_VS_OK_UP	76	0.483863	1.59679	0.00447094	0.220078
COLIN_PILOCYTIC_ASTROCYTOMA_VS_GLIOBLASTOMA_DN	28	0.575614	1.59676	0.0201005	0.217313
CLASPER_LYMPHATIC_VESSELS_DURING_METASTASIS_DN	32	0.573456	1.59445	0.0223642	0.219335
REACTOME_NA_CL_DEPENDENT_NEUROTRANSMITTER_TRANSPORTERS	16	0.650362	1.59353	0.0162075	0.218426
KEGG_CELL_ADHESION_MOLECULES_CAMS	102	0.457755	1.58642	0.00573888	0.230096
EBAUER_MYOGENIC_TARGETS_OF_PAX3_FOXO1_FUSION	45	0.521814	1.58341	0.0168196	0.233117
VERRECCHIA_RESPONSE_TO_TGFB1_C2	18	0.628234	1.58309	0.0232172	0.231017
SABATES_COLORECTAL_ADENOMA_UP	105	0.456813	1.58178	0.00409277	0.23069
MOROSETTI_FACIOSCAPULOHUMERAL_MUSCULAR_DISTROPHY_UP	17	0.64688	1.58175	0.0362069	0.228027
LEE_LIVER_CANCER_CIPROFIBRATE_DN	55	0.506462	1.58117	0.010687	0.226484
MARKEY_RB1_CHRONIC_LOF_DN	115	0.453843	1.58058	0.00692521	0.225065
SHEN_SMARCA2_TARGETS_DN	247	0.418485	1.58016	0	0.223382
COULOUARN_TEMPORAL_TGFB1_SIGNATURE_DN	97	0.459924	1.57969	0.00277778	0.221577
AMIT_SERUM_RESPONSE_240_MCF10A	53	0.503099	1.57448	0.0163205	0.229374
REACTOME_HEMOSTASIS	245	0.40951	1.57137	0.00128866	0.233226
KONDO_PROSTATE_CANCER_WITH_H3K27ME3	139	0.438925	1.56743	0.00266667	0.238586
TANG_SENESCENCE_TP53_TARGETS_DN	33	0.552856	1.56686	0.0174603	0.237263
DELYS_THYROID_CANCER_UP	364	0.393068	1.56369	0	0.241073
RUIZ_TNC_TARGETS_DN	112	0.446022	1.56265	0.00852273	0.240703
WANG_CISPLATIN_RESPONSE_AND_XPC_UP	118	0.439912	1.56141	0.00275103	0.241063
YAO_TEMPORAL_RESPONSE_TO_PROGESTERONE_CLUSTER_6	70	0.478646	1.56044	0.00753012	0.240587
KUNINGER_IGF1_VS_PDGFB_TARGETS_DN	19	0.615503	1.55663	0.0286678	0.245818
